# Supplementary material for: A Machine Learning-Driven Virtual Biopsy System For Kidney Transplant Patients
Source: Nat Commun. 2024 Jan 16;15:554. doi: 10.1038/s41467-023-44595-z (PMC10791605; doi:10.1038/s41467-023-44595-z)
Supplement: Supplementary file 6 — Source Data [file 41467_2023_44595_MOESM6_ESM.xlsx]

## Sheet: Figure 1
Parameter importance
	Arteriosclerosis (cv)			Arteriolar hyalinosis (ah)			Interstitial fibrosis and tubular atrophy (IFTA)			Glomerulosclerosis
	Parameter	Averaged importance		Parameter	Averaged importance		Parameter	Averaged importance		Parameter	Averaged importance
	Age	98.5032		Age	90.5234		Age	100		Age	100
	Creatinine	57.4494		Creatinine	75.0354		Creatinine	71.5334		Body mass index (BMI)	51.5441
	Hypertension	42.4681		Cerebrovascular death	53.1329		Hypertension	51.0732		Creatinine	50.6947
	Body mass index (BMI)	41.3096		Body mass index (BMI)	52.9838		Body mass index (BMI)	41.3921		Hypertension	28.1769
	Cerebrovascular death	34.3133		Proteinuria	45.3013		Diabetes	38.8866		Cerebrovascular death	21.2734
	Proteinuria	26.1131		Diabetes	42.1917		Cerebrovascular death	20.1405		Sex	18.4334
	Diabetes	25.0351		Hypertension	37.1263		Proteinuria	14.5383		Donor type	12.7462
	Circulatory death (DCD)	23.4117		Sex	31.1443		Sex	13.1291		Diabetes	11.0618
	Donor type	16.0346		Circulatory death (DCD)	21.7245		Donor type	12.8214		Proteinuria	10.8499
	Sex	8.74222		Donor type	18.7148		Circulatory death (DCD)	10.7438		Circulatory death (DCD)	6.13818
	Hepatitis C virus (HCV)	5.92398		Hepatitis C virus (HCV)	2.4402		Hepatitis C virus (HCV)	5.96128		Hepatitis C virus (HCV)	3.56852

## Sheet: Figure 2
Performance
	Arteriosclerosis (cv)								Arteriolar hyalinosis (ah)								Interstitial fibrosis and tubular atrophy (IFTA)								Glomerulosclerosis
	Validation cohort	Metric	Minimum (Q1 - 1.5 X IQR)	Q1	Median	Q3	Maximum (Q3 + 1.5 X IQR)		Validation cohort	Metric	Minimum (Q1 - 1.5 X IQR)	Q1	Median	Q3	Maximum (Q3 + 1.5 X IQR)		Validation cohort	Metric	Minimum (Q1 - 1.5 X IQR)	Q1	Median	Q3	Maximum (Q3 + 1.5 X IQR)		Validation cohort	Metric	Minimum (Q1 - 1.5 X IQR)	Q1	Median	Q3	Maximum (Q3 + 1.5 X IQR)
	Internal	100 x Multi-AUC	80.9101	82.6824	83.3458	83.8639	85.6361		Internal	100 x Multi-AUC	72.5378	76.0088	77.0469	78.3228	81.7939		Internal	100 x Multi-AUC	74.1486	80.6892	83.4615	85.0495	91.5901		Internal	MAE	5.90075	5.97575	5.9975	6.02575	6.10075
	USA external	100 x Multi-AUC	70.1	73.1	74.1	75.1	78.1		USA external	100 x Multi-AUC	67.3	71.8	73.3	74.8	79.3		USA external	100 x Multi-AUC	70	71.8	72.4	73	74.8		USA external	MAE	4.89939	5.12681	5.20141	5.27842	5.50584
	China external	100 x Multi-AUC	64.4	71.6	74.2	76.4	83.6		China external	100 x Multi-AUC	62.15	70.7	73.65	76.4	84.95		China external	100 x Multi-AUC	71.85	77.1	78.9	80.6	85.85		China external	MAE	4.1055	4.48022	4.60717	4.73003	5.10475
	Internal	Sensitivity (%)	61.3573	71.1783	74.0506	77.7257	87.5467		Internal	Sensitivity (%)*	59.3719	70.4013	73.3068	77.7542	88.7836		Internal	Sensitivity (%)*	64.8649	76.8382	80.7397	84.8205	96.7938		Internal	RMSE	8.76562	8.8575	8.886	8.91875	9.01062
	USA external	Sensitivity (%)	71.25	74.7	75.9	77	80.45		USA external	Sensitivity (%)*	51.7625	65.3	69.8	74.325	87.8625		USA external	Sensitivity (%)*	86	88.7	89.6	90.5	93.2		USA external	RMSE	6.24143	6.53205	6.63016	6.7258	7.01642
	China external	Sensitivity (%)	12.5	50	62.5	75	112.5		China external	Sensitivity (%)*	73.5	86.4	90.9	95	107.9		China external	Sensitivity (%)*	22.3	55.6	66.7	77.8	111.1		China external	RMSE	5.13277	5.57903	5.71574	5.87654	6.32281
	Internal	Specificity (%)	80.3614	82.4786	83.1367	83.89	86.0071		Internal	Specificity (%)*	68.1506	72.3123	73.7941	75.0868	79.2486		Internal	Specificity (%)*	76.1232	80.458	81.6914	83.3479	87.6826
	USA external	Specificity (%)	77.6	80.6	81.6	82.6	85.6		USA external	Specificity (%)*	88.75	91	91.7	92.5	94.75		USA external	Specificity (%)*	75.5	78.2	79	80	82.7
	China external	Specificity (%)	84.5875	88.375	89.6	90.9	94.6875		China external	Specificity (%)*	70.4	75.8	77.5	79.4	84.8		China external	Specificity (%)*	88.8	91.8	92.8	93.8	96.8
	Internal	Balanced accuracy (%)	72.5608	77.169	78.6793	80.2411	84.8493		Internal	Balanced accuracy (%)*	67.0802	72.0904	74.0883	75.4305	80.4407		Internal	Balanced accuracy (%)*	75.7338	79.9413	81.3015	82.7463	86.9538
	USA external	Balanced accuracy (%)	76.0875	78.075	78.7	79.4	81.3875		USA external	Balanced accuracy (%)*	71.75	78.5	80.8	83	89.75		USA external	Balanced accuracy (%)*	81.75	83.7	84.3	85	86.95
	China external	Balanced accuracy (%)	51.55	70	76.4	82.3	100.75		China external	Balanced accuracy (%)*	74.35	81.7	84.2	86.6	93.95		China external	Balanced accuracy (%)*	57.45	74.1	80	85.2	101.85
	Internal	Accuracy (%)	79.5404	81.306	81.9924	82.483	84.2486		Internal	Accuracy (%)*	69.8431	72.7462	73.6314	74.6817	77.5848		Internal	Accuracy (%)*	76.5989	80.5099	81.5638	83.1172	87.0282
	USA external	Accuracy (%)	76.3125	78.3	79	79.625	81.6125		USA external	Accuracy (%)*	86.8	89.2	89.9	90.8	93.2		USA external	Accuracy (%)*	79.9	82	82.7	83.4	85.5
	China external	Accuracy (%)	83.45	87.5	88.9	90.2	94.25		China external	Accuracy (%)*	71.7	76.8	78.5	80.2	85.3		China external	Accuracy (%)*	87.75	90.9	91.9	93	96.15
	Internal	100 x AUROC	83.3158	86.8972	87.9803	89.2847	92.866		Internal	100 x AUROC*	76.2896	80.7132	82.14	83.6623	88.0858		Internal	100 x AUROC*	85.2226	88.9161	89.7864	91.3785	95.072
	USA external	100 x AUROC	85.45	87.4	88	88.7	90.65		USA external	100 x AUROC*	86.8875	90.975	92.4	93.7	97.7875		USA external	100 x AUROC*	88.25	89.9	90.5	91	92.65
	China external	100 x AUROC	76.9	87.1	90.7	93.9	104.1		China external	100 x AUROC*	80.8	87.4	89.7	91.8	98.4		China external	100 x AUROC*	85.3	91.6	93.8	95.8	102.1
